# Supplementary material for: Adaptation in protein fitness landscapes is facilitated by indirect paths
Source: eLife. 2016 Jul 8;5:e16965. doi: 10.7554/eLife.16965 (PMC4985287; doi:10.7554/eLife.16965)
Supplement: Supplementary file 1. — DOI: http://dx.doi.org/10.7554/eLife.16965.024 [file elife-16965-supp1.xlsx]

## Sheet: Supplementary Dataset 1
Variants	HD	Count input	Count selected	Fitness
VDGV	0	92735	338346	1
ADGV	1	34	43	0.0619097
CDGV	1	850	641	0.242237
DDGV	1	63	63	0.00647209
EDGV	1	841	190	0.0327192
FDGV	1	136	161	0.377101
GDGV	1	859	155	0.00829791
HDGV	1	452	60	0.0264798
IDGV	1	405	1460	1.44591
KDGV	1	2585	323	0.0201607
LDGV	1	937	3230	1.69016
MDGV	1	547	1136	1.17055
NDGV	1	512	33	0.0116279
PDGV	1	263	7	0.00894644
QDGV	1	2503	435	0.102672
RDGV	1	5627	570	0.0172019
SDGV	1	841	87	0.0343121
TDGV	1	66	75	0.246552
VAGV	1	173	1108	2.40124
VCGV	1	378	1981	1.83819
VDAV	1	139	93	0.120576
VDCV	1	69	57	0.0607126
VDDV	1	115	29	0.00595379
VDEV	1	53	0	0.00643457
VDFV	1	111	57	0.0670221
VDGA	1	825	5942	1.37295
VDGC	1	230	1191	1.41394
VDGD	1	38	22	0.031542
VDGE	1	262	25	0.0353071
VDGF	1	260	568	0.820788
VDGG	1	395	2015	0.26582
VDGH	1	447	177	0.16184
VDGI	1	308	294	0.377105
VDGK	1	234	18	0.00765534
VDGL	1	977	1150	0.380473
VDGM	1	240	578	0.585649
VDGN	1	286	225	0.225092
VDGP	1	812	168	0.00755619
VDGQ	1	330	108	0.124302
VDGR	1	803	32	0.00616757
VDGS	1	896	1602	0.49576
VDGT	1	805	2247	0.615189
VDGW	1	180	270	0.699995
VDGY	1	291	69	0.0285263
VDHV	1	22	0	0.00434701
VDIV	1	104	0	0.00342406
VDKV	1	31	0	0.00407539
VDLV	1	96	10	0.00977006
VDMV	1	46	4	0.0131103
VDNV	1	104	0	0.00574621
VDPV	1	60	0	0.00490472
VDQV	1	14	0	0.00417938
VDRV	1	95	9	0.00435244
VDSV	1	190	57	0.0138843
VDTV	1	101	1	0.00410705
VDVV	1	226	57	0.0159886
VDWV	1	31	0	0.00752124
VDYV	1	77	5	0.0137145
VEGV	1	213	423	0.860931
VFGV	1	1802	21922	3.05455
VGGV	1	247	480	0.864026
VHGV	1	335	3533	3.08117
VIGV	1	941	6374	1.79171
VKGV	1	1100	5292	1.13788
VLGV	1	2563	6908	0.907305
VMGV	1	1052	3460	1.09353
VNGV	1	1177	8020	1.80292
VPGV	1	341	370	0.402166
VQGV	1	250	856	1.11389
VRGV	1	1000	5769	1.64547
VSGV	1	1312	10148	2.16359
VTGV	1	600	2169	1.16547
VVGV	1	292	1800	1.94767
VWGV	1	425	5441	3.90146
VYGV	1	905	12409	3.89146
WDGV	1	5135	398	0.0103969
YDGV	1	917	380	0.0720225
AAGV	2	30	30	0.274083
ACGV	2	22	20	0.249167
ADDV	2	12	0	0
ADFV	2	10	4	0.109633
ADGA	2	25	11	0.120597
ADGC	2	10	13	0.356308
ADGE	2	16	1	0.0171302
ADGF	2	17	24	0.386941
ADGG	2	12	1	0.0228403
ADGH	2	25	3	0.03289
ADGL	2	48	20	0.114201
ADGM	2	12	11	0.251243
ADGN	2	12	0	0
ADGP	2	44	1	0.00622917
ADGQ	2	19	0	0
ADGR	2	28	0	0
ADGS	2	41	6	0.0401098
ADGT	2	45	4	0.024363
ADGY	2	12	0	0
ADLV	2	18	0	0
ADNV	2	10	1	0.0274083
ADPV	2	13	0	0
ADRV	2	17	0	0
ADVV	2	18	0	0
AEGV	2	17	1	0.0161225
AFGV	2	89	319	0.982389
AGGV	2	39	6	0.0421667
AHGV	2	21	46	0.600373
AIGV	2	85	44	0.141878
AKGV	2	77	29	0.103226
ALGV	2	136	34	0.0685208
AMGV	2	72	23	0.0875544
ANGV	2	74	54	0.200007
APGV	2	58	2	0.00945115
AQGV	2	21	4	0.0522063
ARGV	2	73	44	0.165201
ASGV	2	91	70	0.210833
ATGV	2	54	15	0.0761343
AVGV	2	68	35	0.141072
AWGV	2	20	48	0.6578
AYGV	2	23	143	1.70408
CAGV	2	999	4554	1.24942
CCGV	2	358	765	0.585681
CDAV	2	368	31	0.0230885
CDCV	2	244	15	0.0168494
CDDV	2	300	4	0.00365444
CDEV	2	194	10	0.014128
CDFV	2	272	228	0.229746
CDGA	2	1002	723	0.197767
CDGC	2	388	813	0.574303
CDGE	2	399	17	0.0116777
CDGF	2	376	584	0.425704
CDGG	2	486	53	0.0298897
CDGH	2	521	54	0.0284079
CDGI	2	436	192	0.120697
CDGK	2	379	183	0.132341
CDGL	2	1344	971	0.198017
CDGM	2	449	997	0.608599
CDGN	2	431	94	0.0597769
CDGP	2	1017	31	0.00835456
CDGQ	2	531	63	0.0325184
CDGR	2	1007	23	0.0062601
CDGS	2	1176	482	0.112337
CDGT	2	1162	686	0.161808
CDGW	2	317	274	0.236905
CDGY	2	402	82	0.0559075
CDHV	2	163	1	0.00168149
CDIV	2	177	8	0.0123879
CDKV	2	133	1	0.00206078
CDLV	2	726	94	0.0354874
CDMV	2	331	26	0.0215292
CDNV	2	194	1	0.0014128
CDPV	2	280	6	0.00587321
CDQV	2	141	2	0.00388771
CDRV	2	659	13	0.0054068
CDSV	2	606	16	0.00723652
CDTV	2	263	3	0.00312643
CDVV	2	774	41	0.0145186
CDWV	2	284	4	0.00386033
CDYV	2	188	8	0.0116631
CEGV	2	672	422	0.172118
CFGV	2	1663	17752	2.92575
CGGV	2	1084	646	0.163337
CHGV	2	716	5622	2.15209
CIGV	2	1614	6904	1.17241
CKGV	2	1200	2209	0.504542
CLGV	2	3173	3700	0.319606
CMGV	2	536	717	0.366638
CNGV	2	1668	4040	0.663847
CPGV	2	1232	297	0.0660737
CQGV	2	575	842	0.401353
CRGV	2	1994	5375	0.738815
CSGV	2	2619	9575	1.00204
CTGV	2	1676	2934	0.479809
CVGV	2	2404	11443	1.30463
CWGV	2	338	3034	2.46026
CYGV	2	532	7906	4.07313
DAGV	2	77	11	0.0391548
DCGV	2	76	18	0.0649145
DDAV	2	28	0	0
DDCV	2	10	0	0
DDDV	2	11	0	0
DDEV	2	11	0	0
DDFV	2	22	1	0.0124583
DDGA	2	82	3	0.0100274
DDGC	2	17	1	0.0161225
DDGE	2	25	1	0.0109633
DDGF	2	35	0	0
DDGG	2	36	0	0
DDGH	2	42	3	0.0195774
DDGI	2	26	2	0.0210833
DDGK	2	20	0	0
DDGL	2	107	19	0.048669
DDGM	2	16	7	0.119911
DDGN	2	27	0	0
DDGP	2	66	0	0
DDGQ	2	37	1	0.00740766
DDGR	2	78	0	0
DDGS	2	88	3	0.00934375
DDGT	2	75	1	0.00365444
DDGW	2	26	1	0.0105417
DDGY	2	24	0	0
DDHV	2	18	0	0
DDIV	2	21	0	0
DDKV	2	14	0	0
DDLV	2	48	1	0.00571007
DDMV	2	14	0	0
DDNV	2	17	0	0
DDPV	2	16	0	0
DDRV	2	35	0	0
DDSV	2	29	0	0
DDTV	2	17	0	0
DDVV	2	50	0	0
DDWV	2	21	0	0
DDYV	2	11	0	0
DEGV	2	62	3	0.0132621
DFGV	2	371	69	0.0509751
DGGV	2	77	3	0.0106786
DHGV	2	60	52	0.237539
DIGV	2	196	14	0.0195774
DKGV	2	241	18	0.020471
DLGV	2	379	14	0.0101245
DMGV	2	165	5	0.00830556
DNGV	2	213	17	0.0218752
DPGV	2	98	2	0.00559354
DQGV	2	64	2	0.0085651
DRGV	2	208	25	0.0329427
DSGV	2	286	57	0.054625
DTGV	2	180	10	0.0152269
DVGV	2	135	22	0.0446654
DWGV	2	53	8	0.0413711
DYGV	2	123	97	0.216147
EAGV	2	593	1120	0.517662
ECGV	2	87	169	0.532415
EDAV	2	533	16	0.00822764
EDCV	2	156	11	0.0193264
EDDV	2	297	4	0.00369136
EDEV	2	262	0	0
EDFV	2	261	12	0.0126015
EDGA	2	1170	269	0.0630157
EDGC	2	371	390	0.28812
EDGE	2	431	9	0.00572332
EDGF	2	367	241	0.179984
EDGG	2	642	17	0.00725766
EDGH	2	631	15	0.00651545
EDGI	2	387	100	0.0708226
EDGK	2	355	4	0.00308826
EDGL	2	1598	1156	0.198273
EDGM	2	427	204	0.130944
EDGN	2	367	9	0.00672139
EDGP	2	1253	14	0.00306238
EDGQ	2	536	8	0.0040908
EDGR	2	1232	16	0.00355952
EDGS	2	1342	106	0.0216489
EDGT	2	1181	67	0.0155492
EDGW	2	304	19	0.0171302
EDGY	2	463	9	0.00532775
EDHV	2	178	1	0.00153979
EDIV	2	192	4	0.00571007
EDKV	2	188	0	0
EDLV	2	757	65	0.0235342
EDMV	2	280	3	0.00293661
EDNV	2	191	2	0.00286998
EDPV	2	303	3	0.0027137
EDQV	2	142	4	0.00772066
EDRV	2	803	8	0.00273059
EDSV	2	517	3	0.00159043
EDTV	2	301	1	0.000910576
EDVV	2	986	15	0.00416962
EDWV	2	302	4	0.00363024
EDYV	2	216	5	0.00634452
EEGV	2	454	266	0.160586
EFGV	2	139	316	0.623096
EGGV	2	1078	214	0.0544099
EHGV	2	188	879	1.28149
EIGV	2	558	638	0.313378
EKGV	2	728	1349	0.507882
ELGV	2	468	101	0.0591505
EMGV	2	336	264	0.215351
ENGV	2	863	792	0.251534
EPGV	2	262	8	0.00836896
EQGV	2	204	272	0.365444
ERGV	2	647	1461	0.618912
ESGV	2	860	2230	0.710704
ETGV	2	721	616	0.234168
EVGV	2	887	1731	0.53488
EWGV	2	64	145	0.62097
EYGV	2	79	205	0.711229
FAGV	2	107	749	1.91858
FCGV	2	112	470	1.15017
FDAV	2	113	8	0.0194041
FDCV	2	66	24	0.0996667
FDDV	2	78	0	0
FDEV	2	45	0	0
FDFV	2	102	158	0.42456
FDGA	2	248	1568	1.73291
FDGC	2	58	98	0.463106
FDGE	2	68	1	0.00403064
FDGF	2	71	55	0.212318
FDGG	2	87	273	0.860055
FDGH	2	105	6	0.0156619
FDGI	2	68	11	0.044337
FDGK	2	66	0	0
FDGL	2	222	120	0.148153
FDGM	2	57	85	0.408721
FDGN	2	100	41	0.112374
FDGP	2	178	24	0.0369551
FDGQ	2	84	0	0
FDGR	2	146	2	0.00375457
FDGS	2	236	1309	1.52023
FDGT	2	230	976	1.16307
FDGW	2	56	18	0.0880982
FDGY	2	81	10	0.0338374
FDHV	2	62	1	0.0044207
FDIV	2	65	0	0
FDKV	2	27	1	0.0101512
FDLV	2	243	123	0.138734
FDMV	2	39	5	0.0351389
FDNV	2	50	0	0
FDPV	2	95	1	0.00288509
FDQV	2	36	1	0.00761343
FDRV	2	151	0	0
FDSV	2	192	3	0.00428255
FDTV	2	82	0	0
FDVV	2	142	4	0.00772066
FDWV	2	50	7	0.0383717
FDYV	2	56	0	0
FEGV	2	90	98	0.298446
FFGV	2	424	5570	3.60058
FGGV	2	199	277	0.381513
FHGV	2	148	1514	2.8038
FIGV	2	313	1652	1.4466
FKGV	2	215	821	1.04662
FLGV	2	896	1592	0.486987
FMGV	2	201	529	0.721344
FNGV	2	336	1311	1.06941
FPGV	2	525	313	0.163406
FQGV	2	100	269	0.737284
FRGV	2	394	2073	1.44207
FSGV	2	497	2702	1.49009
FTGV	2	260	752	0.792733
FVGV	2	484	2803	1.5873
FWGV	2	71	824	3.18091
FYGV	2	181	2716	4.11276
GAGV	2	791	16	0.00554404
GCGV	2	162	24	0.0406049
GDAV	2	557	3	0.00147621
GDCV	2	112	5	0.0122359
GDDV	2	307	0	0
GDEV	2	320	1	0.00085651
GDFV	2	229	16	0.0191499
GDGA	2	1035	16	0.00423704
GDGC	2	330	5	0.00415278
GDGD	2	10	1	0.0274083
GDGE	2	449	0	0
GDGF	2	382	23	0.0165024
GDGG	2	561	6	0.00293137
GDGH	2	589	1	0.000465337
GDGI	2	355	1	0.000772066
GDGK	2	320	0	0
GDGL	2	1411	26	0.00505044
GDGM	2	369	34	0.0252543
GDGN	2	364	0	0
GDGP	2	1128	3	0.000728945
GDGQ	2	450	0	0
GDGR	2	1250	3	0.0006578
GDGS	2	1240	4	0.00088414
GDGT	2	1025	4	0.00106959
GDGW	2	344	164	0.130668
GDGY	2	449	9	0.00549388
GDHV	2	164	1	0.00167124
GDIV	2	169	0	0
GDKV	2	215	0	0
GDLV	2	645	0	0
GDMV	2	205	0	0
GDNV	2	185	0	0
GDPV	2	301	1	0.000910576
GDQV	2	177	2	0.00309699
GDRV	2	779	4	0.00140736
GDSV	2	664	4	0.0016511
GDTV	2	338	0	0
GDVV	2	838	3	0.000981205
GDWV	2	326	1	0.000840746
GDYV	2	218	2	0.00251453
GEGV	2	599	4	0.00183027
GFGV	2	451	112	0.068065
GGGV	2	888	19	0.0058644
GHGV	2	207	48	0.0635556
GIGV	2	791	31	0.0107416
GKGV	2	1059	49	0.0126819
GLGV	2	1078	30	0.00762755
GMGV	2	626	25	0.0109458
GNGV	2	985	25	0.00695643
GPGV	2	470	3	0.00174947
GQGV	2	229	10	0.0119687
GRGV	2	916	101	0.030221
GSGV	2	937	72	0.0210608
GTGV	2	998	37	0.0101614
GVGV	2	902	16	0.00486179
GWGV	2	128	32	0.0685208
GYGV	2	151	63	0.114353
HAGV	2	769	897	0.319704
HCGV	2	619	1050	0.464923
HDAV	2	291	3	0.0028256
HDCV	2	66	8	0.0332222
HDDV	2	182	2	0.0030119
HDEV	2	151	1	0.00181512
HDFV	2	123	15	0.0334248
HDGA	2	632	227	0.0984445
HDGC	2	219	97	0.121398
HDGE	2	221	3	0.00372059
HDGF	2	206	79	0.10511
HDGG	2	335	32	0.0261811
HDGH	2	319	8	0.00687356
HDGI	2	208	12	0.0158125
HDGK	2	178	1	0.00153979
HDGL	2	809	200	0.0677586
HDGM	2	208	195	0.256953
HDGN	2	250	19	0.0208303
HDGP	2	674	8	0.00325321
HDGQ	2	247	6	0.00665789
HDGR	2	598	2	0.000916667
HDGS	2	842	1737	0.565419
HDGT	2	706	1117	0.433642
HDGW	2	154	30	0.0533929
HDGY	2	284	10	0.00965082
HDHV	2	77	0	0
HDIV	2	118	1	0.00232274
HDKV	2	74	0	0
HDLV	2	395	9	0.00624494
HDMV	2	108	2	0.00507562
HDNV	2	107	1	0.00256153
HDPV	2	173	3	0.00475289
HDQV	2	79	0	0
HDRV	2	362	7	0.00529995
HDSV	2	274	1	0.0010003
HDTV	2	178	2	0.00307959
HDVV	2	394	2	0.00139129
HDWV	2	157	9	0.0157118
HDYV	2	110	0	0
HEGV	2	403	77	0.0523683
HFGV	2	1289	6336	1.34724
HGGV	2	765	149	0.0533836
HHGV	2	386	1140	0.809469
HIGV	2	1044	2047	0.537403
HKGV	2	774	627	0.222029
HLGV	2	2049	686	0.0917624
HMGV	2	844	394	0.127949
HNGV	2	959	606	0.173196
HPGV	2	749	11	0.00402526
HQGV	2	300	167	0.152573
HRGV	2	1443	1932	0.366964
HSGV	2	1970	2209	0.307335
HTGV	2	1060	519	0.134197
HVGV	2	1596	2936	0.504203
HWGV	2	587	2964	1.38396
HYGV	2	725	6579	2.48716
IAGV	2	376	3445	2.51122
ICGV	2	537	3077	1.57049
IDAV	2	259	195	0.206356
IDCV	2	111	45	0.111115
IDDV	2	206	0	0
IDEV	2	89	2	0.00615918
IDFV	2	253	72	0.078
IDGA	2	687	3789	1.51165
IDGC	2	196	1065	1.48928
IDGE	2	179	16	0.0244991
IDGF	2	184	564	0.840125
IDGG	2	245	313	0.350155
IDGH	2	271	167	0.1689
IDGI	2	199	136	0.187313
IDGK	2	139	2	0.00394365
IDGL	2	808	644	0.218453
IDGM	2	157	286	0.499286
IDGN	2	216	186	0.236016
IDGP	2	601	18	0.00820882
IDGQ	2	259	108	0.11429
IDGR	2	486	7	0.0039477
IDGS	2	644	2055	0.874598
IDGT	2	638	2041	0.876809
IDGW	2	133	67	0.138072
IDGY	2	238	23	0.026487
IDHV	2	58	0	0
IDIV	2	234	1	0.0011713
IDKV	2	93	1	0.00294713
IDLV	2	208	8	0.0105417
IDMV	2	166	8	0.0132088
IDNV	2	180	2	0.00304537
IDPV	2	123	4	0.00891328
IDQV	2	22	0	0
IDRV	2	204	1	0.00134355
IDSV	2	355	24	0.0185296
IDTV	2	267	1	0.00102653
IDVV	2	345	15	0.0119167
IDWV	2	66	4	0.0166111
IDYV	2	135	11	0.0223327
IEGV	2	502	925	0.505034
IFGV	2	2106	24338	3.16745
IGGV	2	380	748	0.539511
IHGV	2	469	4907	2.86765
IIGV	2	1551	9301	1.64362
IKGV	2	1477	7372	1.368
ILGV	2	3112	6205	0.546493
IMGV	2	1617	4823	0.817504
INGV	2	1443	12037	2.28631
IPGV	2	889	931	0.287032
IQGV	2	420	1344	0.877067
IRGV	2	1862	11855	1.74504
ISGV	2	3065	23021	2.05862
ITGV	2	1428	4907	0.941826
IVGV	2	1515	9275	1.67797
IWGV	2	680	9230	3.72028
IYGV	2	1250	20011	4.38775
KAGV	2	2582	5175	0.549334
KCGV	2	312	744	0.653583
KDAV	2	1459	12	0.00225428
KDCV	2	620	30	0.0132621
KDDV	2	771	9	0.00319942
KDEV	2	662	3	0.00124207
KDFV	2	770	29	0.0103226
KDGA	2	3073	196	0.0174814
KDGC	2	923	654	0.194204
KDGD	2	25	0	0
KDGE	2	1394	10	0.00196616
KDGF	2	1043	658	0.172912
KDGG	2	1772	51	0.0078884
KDGH	2	1643	131	0.0218533
KDGI	2	1159	184	0.0435128
KDGK	2	1033	6	0.00159197
KDGL	2	3826	2036	0.145853
KDGM	2	1137	1386	0.334107
KDGN	2	1178	21	0.00488604
KDGP	2	3276	35	0.00292824
KDGQ	2	1271	125	0.0269555
KDGR	2	3468	13	0.00102742
KDGS	2	3690	114	0.00846762
KDGT	2	3060	170	0.0152269
KDGW	2	906	284	0.0859157
KDGY	2	1438	20	0.00381201
KDHV	2	429	2	0.00127778
KDIV	2	579	2	0.000946747
KDKV	2	511	1	0.000536367
KDLV	2	1753	22	0.00343972
KDMV	2	773	8	0.00283657
KDNV	2	561	0	0
KDPV	2	601	3	0.00136814
KDQV	2	505	6	0.00325644
KDRV	2	2102	21	0.00273823
KDSV	2	1523	12	0.00215955
KDTV	2	914	7	0.00209911
KDVV	2	2189	15	0.00187814
KDWV	2	1020	28	0.00752386
KDYV	2	609	34	0.0153019
KEGV	2	1549	756	0.133768
KFGV	2	439	2217	1.38415
KGGV	2	4325	908	0.0575417
KHGV	2	835	4141	1.35926
KIGV	2	1881	4248	0.618982
KKGV	2	1566	2900	0.507562
KLGV	2	1930	693	0.0984144
KMGV	2	1248	1140	0.250365
KNGV	2	1811	1590	0.240636
KPGV	2	1296	15	0.00317226
KQGV	2	848	1049	0.339049
KRGV	2	2497	6799	0.746293
KSGV	2	2772	6565	0.649119
KTGV	2	2473	2891	0.32041
KVGV	2	4165	11883	0.781977
KWGV	2	199	907	1.24921
KYGV	2	224	2006	2.45451
LAGV	2	1010	8329	2.26024
LCGV	2	794	4155	1.43428
LDAV	2	617	356	0.158142
LDCV	2	218	255	0.320602
LDDV	2	412	6	0.0039915
LDEV	2	272	5	0.0050383
LDFV	2	450	421	0.25642
LDGA	2	1402	6221	1.21617
LDGC	2	424	1580	1.02135
LDGD	2	18	1	0.0152269
LDGE	2	484	22	0.0124583
LDGF	2	371	701	0.517877
LDGG	2	596	422	0.194066
LDGH	2	720	98	0.0373058
LDGI	2	473	815	0.472258
LDGK	2	415	4	0.00264177
LDGL	2	1489	1535	0.282551
LDGM	2	483	987	0.560083
LDGN	2	519	179	0.0945297
LDGP	2	1245	38	0.0083656
LDGQ	2	517	143	0.0758103
LDGR	2	1135	13	0.00313928
LDGS	2	1363	2070	0.416253
LDGT	2	1349	3532	0.717615
LDGW	2	338	193	0.156503
LDGY	2	476	500	0.287903
LDHV	2	180	0	0
LDIV	2	332	3	0.00247666
LDKV	2	160	0	0
LDLV	2	663	679	0.280698
LDMV	2	237	111	0.128368
LDNV	2	315	5	0.00435053
LDPV	2	330	6	0.00498333
LDQV	2	99	0	0
LDRV	2	631	8	0.00347491
LDSV	2	744	28	0.010315
LDTV	2	366	1	0.000748862
LDVV	2	1059	44	0.0113878
LDWV	2	205	12	0.0160439
LDYV	2	253	27	0.02925
LEGV	2	914	1674	0.501986
LFGV	2	2668	39220	4.02907
LGGV	2	1174	3133	0.731434
LHGV	2	613	7508	3.35696
LIGV	2	1986	12529	1.7291
LKGV	2	1866	8733	1.28273
LLGV	2	4229	9767	0.633004
LMGV	2	1566	5004	0.875807
LNGV	2	1933	14726	2.08802
LPGV	2	1179	3071	0.713919
LQGV	2	506	1673	0.906208
LRGV	2	2330	14619	1.71967
LSGV	2	3609	29860	2.2677
LTGV	2	1792	7440	1.13794
LVGV	2	2332	14997	1.76262
LWGV	2	827	12208	4.04596
LYGV	2	1469	27202	5.0753
MAGV	2	256	825	0.883276
MCGV	2	758	2231	0.806702
MDAV	2	418	148	0.0970439
MDCV	2	128	135	0.289072
MDDV	2	311	4	0.00352519
MDEV	2	195	4	0.00562222
MDFV	2	414	300	0.198611
MDGA	2	840	1926	0.628434
MDGC	2	257	617	0.658013
MDGD	2	11	0	0
MDGE	2	319	5	0.00429598
MDGF	2	234	337	0.394727
MDGG	2	341	117	0.0940403
MDGH	2	378	119	0.0862855
MDGI	2	307	587	0.524062
MDGK	2	297	3	0.00276852
MDGL	2	800	676	0.2316
MDGM	2	332	474	0.391312
MDGN	2	321	160	0.136615
MDGP	2	674	12	0.00487982
MDGQ	2	319	56	0.0481149
MDGR	2	770	7	0.00249167
MDGS	2	826	1130	0.374957
MDGT	2	809	1218	0.41265
MDGW	2	272	75	0.0755744
MDGY	2	340	177	0.142685
MDHV	2	69	0	0
MDIV	2	319	4	0.00343678
MDKV	2	111	3	0.00740766
MDLV	2	305	90	0.080877
MDMV	2	137	14	0.0280085
MDNV	2	269	4	0.00407559
MDPV	2	117	1	0.00234259
MDQV	2	42	1	0.00652579
MDRV	2	249	3	0.00330221
MDSV	2	475	17	0.0098093
MDTV	2	253	6	0.0065
MDVV	2	663	28	0.0115752
MDWV	2	92	0	0
MDYV	2	185	19	0.0281491
MEGV	2	557	592	0.291306
MFGV	2	2331	19276	2.26651
MGGV	2	542	604	0.305436
MHGV	2	471	3501	2.03729
MIGV	2	947	4619	1.33684
MKGV	2	1524	5152	0.92656
MLGV	2	3113	4121	0.362832
MMGV	2	990	2014	0.55758
MNGV	2	1252	6495	1.42186
MPGV	2	395	223	0.154736
MQGV	2	468	1049	0.614345
MRGV	2	1623	7766	1.31148
MSGV	2	2072	9930	1.31354
MTGV	2	666	1483	0.610309
MVGV	2	652	3065	1.28844
MWGV	2	1033	8860	2.3508
MYGV	2	1639	16740	2.79936
NAGV	2	588	169	0.0787757
NCGV	2	145	74	0.139877
NDAV	2	293	1	0.000935438
NDCV	2	134	2	0.0040908
NDDV	2	174	3	0.00472557
NDEV	2	165	0	0
NDFV	2	179	0	0
NDGA	2	718	21	0.00801636
NDGC	2	245	105	0.117464
NDGE	2	261	8	0.00840102
NDGF	2	227	8	0.00965932
NDGG	2	361	8	0.00607387
NDGH	2	320	8	0.00685208
NDGI	2	235	15	0.0174947
NDGK	2	197	3	0.00417386
NDGL	2	740	140	0.0518536
NDGM	2	244	112	0.125809
NDGN	2	263	9	0.00937928
NDGP	2	661	4	0.0016586
NDGQ	2	289	11	0.0104322
NDGR	2	653	6	0.00251838
NDGS	2	754	54	0.0196293
NDGT	2	688	50	0.0199188
NDGW	2	182	37	0.0557202
NDGY	2	295	5	0.00464548
NDHV	2	104	4	0.0105417
NDIV	2	126	2	0.00435053
NDKV	2	118	1	0.00232274
NDLV	2	456	3	0.00180318
NDMV	2	184	2	0.00297917
NDNV	2	127	1	0.00215814
NDPV	2	191	1	0.00143499
NDQV	2	113	1	0.00242552
NDRV	2	494	3	0.00166447
NDSV	2	349	0	0
NDTV	2	198	0	0
NDVV	2	501	2	0.00109415
NDWV	2	197	1	0.00139129
NDYV	2	122	3	0.00673975
NEGV	2	501	19	0.0103944
NFGV	2	494	445	0.246897
NGGV	2	733	35	0.0130872
NHGV	2	268	178	0.18204
NIGV	2	712	342	0.131652
NKGV	2	558	84	0.0412599
NLGV	2	1103	88	0.021867
NMGV	2	470	57	0.0332399
NNGV	2	689	66	0.0262547
NPGV	2	516	5	0.00265585
NQGV	2	204	31	0.0416499
NRGV	2	811	238	0.0804338
NSGV	2	1005	282	0.076907
NTGV	2	794	89	0.0307222
NVGV	2	1231	633	0.140938
NWGV	2	157	105	0.183304
NYGV	2	256	495	0.529966
PAGV	2	311	23	0.0202698
PCGV	2	371	93	0.0687055
PDAV	2	210	1	0.00130516
PDCV	2	46	0	0
PDDV	2	110	1	0.00249167
PDEV	2	79	1	0.00346941
PDFV	2	93	6	0.0176828
PDGA	2	330	7	0.00581389
PDGC	2	98	11	0.0307645
PDGE	2	142	1	0.00193016
PDGF	2	134	0	0
PDGG	2	169	8	0.0129744
PDGH	2	165	2	0.00332222
PDGI	2	131	5	0.0104612
PDGK	2	123	2	0.00445664
PDGL	2	418	19	0.0124583
PDGM	2	152	6	0.0108191
PDGN	2	134	0	0
PDGP	2	401	4	0.002734
PDGQ	2	148	1	0.00185191
PDGR	2	332	2	0.0016511
PDGS	2	384	3	0.00214128
PDGT	2	385	11	0.00783095
PDGW	2	92	5	0.0148958
PDGY	2	158	1	0.0017347
PDHV	2	47	0	0
PDIV	2	99	0	0
PDKV	2	43	0	0
PDLV	2	150	1	0.00182722
PDMV	2	81	1	0.00338374
PDNV	2	79	1	0.00346941
PDPV	2	87	1	0.00315038
PDQV	2	25	1	0.0109633
PDRV	2	169	6	0.00973077
PDSV	2	167	2	0.00328244
PDTV	2	140	1	0.00195774
PDVV	2	301	2	0.00182115
PDWV	2	60	0	0
PDYV	2	64	2	0.0085651
PEGV	2	200	7	0.00959292
PFGV	2	808	169	0.0573268
PGGV	2	294	14	0.0130516
PHGV	2	269	69	0.0703039
PIGV	2	734	135	0.0504104
PKGV	2	633	37	0.0160207
PLGV	2	1423	49	0.00943787
PMGV	2	744	26	0.00957818
PNGV	2	752	68	0.0247841
PPGV	2	462	6	0.00355952
PQGV	2	226	9	0.0109148
PRGV	2	930	99	0.0291766
PSGV	2	1317	132	0.0274708
PTGV	2	824	43	0.0143029
PVGV	2	825	139	0.0461789
PWGV	2	229	55	0.0658279
PYGV	2	454	207	0.124968
QAGV	2	3640	5911	0.445084
QCGV	2	547	867	0.434425
QDAV	2	1211	17	0.00384758
QDCV	2	507	48	0.0259487
QDDV	2	608	4	0.00180318
QDEV	2	642	4	0.00170768
QDFV	2	537	151	0.07707
QDGA	2	3153	1024	0.0890141
QDGC	2	1058	932	0.241442
QDGD	2	30	0	0
QDGE	2	1333	21	0.00431789
QDGF	2	1120	604	0.147809
QDGG	2	1541	54	0.00960448
QDGH	2	1671	106	0.0173865
QDGI	2	1280	182	0.0389712
QDGK	2	925	9	0.00266676
QDGL	2	4124	1246	0.0828099
QDGM	2	1105	1359	0.337085
QDGN	2	1275	91	0.019562
QDGP	2	3400	41	0.00330512
QDGQ	2	1243	470	0.103636
QDGR	2	3050	26	0.00233645
QDGS	2	3939	888	0.0617888
QDGT	2	3362	565	0.046061
QDGW	2	864	168	0.053294
QDGY	2	1378	39	0.00775708
QDHV	2	433	2	0.00126597
QDIV	2	375	3	0.00219267
QDKV	2	456	5	0.0030053
QDLV	2	1551	59	0.0104261
QDMV	2	553	7	0.00346941
QDNV	2	411	1	0.000666869
QDPV	2	733	7	0.00261744
QDQV	2	464	2	0.00118139
QDRV	2	2047	15	0.00200843
QDSV	2	1342	22	0.00449317
QDTV	2	677	3	0.00121455
QDVV	2	1718	13	0.00207397
QDWV	2	956	84	0.0240826
QDYV	2	544	28	0.0141072
QEGV	2	1703	575	0.0925413
QFGV	2	887	3476	1.07409
QGGV	2	5335	1361	0.0699208
QHGV	2	896	3380	1.03393
QIGV	2	1921	3486	0.497374
QKGV	2	1417	1617	0.312768
QLGV	2	2689	748	0.0762418
QMGV	2	1478	944	0.175057
QNGV	2	1580	1354	0.234879
QPGV	2	1855	150	0.0221631
QQGV	2	934	782	0.229479
QRGV	2	3102	5225	0.461665
QSGV	2	3701	6896	0.510694
QTGV	2	2913	2715	0.255454
QVGV	2	4592	9585	0.572101
QWGV	2	445	2155	1.3273
QYGV	2	504	3556	1.93381
RAGV	2	7022	13359	0.52143
RCGV	2	1119	2378	0.582458
RDAV	2	3249	27	0.0022777
RDCV	2	1316	57	0.0118714
RDDV	2	1653	10	0.0016581
RDEV	2	1961	11	0.00153744
RDFV	2	1452	54	0.0101932
RDGA	2	6727	431	0.0175606
RDGC	2	2325	1332	0.157023
RDGD	2	50	1	0.00548167
RDGE	2	2870	30	0.00286498
RDGF	2	2515	915	0.0997162
RDGG	2	3720	97	0.0071468
RDGH	2	3660	401	0.0300293
RDGI	2	2553	413	0.0443386
RDGK	2	2233	14	0.00171839
RDGL	2	8653	3648	0.11555
RDGM	2	2462	2852	0.3175
RDGN	2	2601	66	0.00695483
RDGP	2	7226	80	0.00303441
RDGQ	2	2676	612	0.0626827
RDGR	2	7577	65	0.00235125
RDGS	2	8371	307	0.0100518
RDGT	2	6970	388	0.0152574
RDGW	2	2141	577	0.0738655
RDGY	2	3281	42	0.00350853
RDHV	2	1086	5	0.00126189
RDIV	2	1110	6	0.00148153
RDKV	2	1234	9	0.00199899
RDLV	2	4380	60	0.00375457
RDMV	2	1375	13	0.00259133
RDNV	2	1149	4	0.000954163
RDPV	2	1594	9	0.00154752
RDQV	2	1187	9	0.00207814
RDRV	2	5499	30	0.00149527
RDSV	2	3571	25	0.00191881
RDTV	2	2014	15	0.00204134
RDVV	2	4618	40	0.00237404
RDWV	2	2658	39	0.00402154
RDYV	2	1230	33	0.00735346
REGV	2	4549	1917	0.115502
RFGV	2	2151	10843	1.38163
RGGV	2	9655	2070	0.0587626
RHGV	2	1608	7812	1.33155
RIGV	2	4553	10874	0.654597
RKGV	2	3586	6294	0.48106
RLGV	2	5687	2266	0.109209
RMGV	2	3507	3257	0.254545
RNGV	2	3877	3416	0.241493
RPGV	2	3264	38	0.00319092
RQGV	2	1664	1763	0.29039
RRGV	2	5706	14552	0.698994
RSGV	2	6884	14938	0.59475
RTGV	2	6080	6052	0.272821
RVGV	2	9159	25569	0.765153
RWGV	2	811	3381	1.14263
RYGV	2	1050	7252	1.893
SAGV	2	1038	773	0.20411
SCGV	2	511	471	0.252629
SDAV	2	484	3	0.00169886
SDCV	2	249	14	0.0154103
SDDV	2	351	1	0.000780864
SDEV	2	294	3	0.00279677
SDFV	2	336	5	0.00407862
SDGA	2	1086	145	0.0365949
SDGC	2	363	158	0.119298
SDGE	2	473	2	0.00115891
SDGF	2	394	146	0.101564
SDGG	2	522	19	0.00997621
SDGH	2	589	371	0.17264
SDGI	2	412	39	0.0259448
SDGK	2	358	5	0.00382798
SDGL	2	1436	399	0.0761555
SDGM	2	411	248	0.165384
SDGN	2	419	22	0.014391
SDGP	2	1217	9	0.00202691
SDGQ	2	543	35	0.0176665
SDGR	2	1164	11	0.00259013
SDGS	2	1241	774	0.170943
SDGT	2	1084	619	0.156511
SDGW	2	308	289	0.257176
SDGY	2	500	12	0.006578
SDHV	2	195	0	0
SDIV	2	262	4	0.00418448
SDKV	2	200	0	0
SDLV	2	913	11	0.00330221
SDMV	2	307	3	0.00267834
SDNV	2	255	5	0.00537418
SDPV	2	385	3	0.00213571
SDQV	2	194	0	0
SDRV	2	754	3	0.00109052
SDSV	2	655	9	0.00376603
SDTV	2	372	0	0
SDVV	2	865	10	0.00316859
SDWV	2	288	3	0.00285503
SDYV	2	210	2	0.00261032
SEGV	2	722	103	0.0391005
SFGV	2	1316	4230	0.880982
SGGV	2	1181	172	0.0399173
SHGV	2	915	2253	0.674874
SIGV	2	1776	1186	0.183031
SKGV	2	1651	678	0.112555
SLGV	2	4931	839	0.0466347
SMGV	2	1466	495	0.0925452
SNGV	2	1712	652	0.104382
SPGV	2	2278	68	0.00818159
SQGV	2	831	309	0.101915
SRGV	2	2906	2119	0.199856
SSGV	2	2755	2025	0.201459
STGV	2	2116	567	0.0734429
SVGV	2	2417	1799	0.204003
SWGV	2	643	2104	0.896845
SYGV	2	739	4103	1.52174
TAGV	2	91	367	1.10537
TCGV	2	58	191	0.902585
TDAV	2	57	5	0.0240424
TDCV	2	20	1	0.0137042
TDDV	2	27	1	0.0101512
TDEV	2	18	0	0
TDFV	2	20	3	0.0411125
TDGA	2	103	71	0.188931
TDGC	2	31	36	0.31829
TDGE	2	28	3	0.0293661
TDGF	2	29	12	0.113414
TDGG	2	48	1	0.00571007
TDGH	2	43	22	0.140229
TDGI	2	39	3	0.0210833
TDGK	2	28	2	0.0195774
TDGL	2	122	69	0.155014
TDGM	2	39	36	0.253
TDGN	2	23	8	0.0953333
TDGP	2	95	2	0.00577018
TDGQ	2	39	9	0.06325
TDGR	2	90	0	0
TDGS	2	108	146	0.37052
TDGT	2	135	149	0.302507
TDGW	2	37	28	0.207414
TDGY	2	34	2	0.0161225
TDHV	2	10	0	0
TDIV	2	29	1	0.00945115
TDKV	2	14	0	0
TDLV	2	69	0	0
TDMV	2	23	0	0
TDNV	2	25	0	0
TDPV	2	33	0	0
TDQV	2	14	0	0
TDRV	2	45	0	0
TDSV	2	52	0	0
TDTV	2	28	0	0
TDVV	2	71	0	0
TDWV	2	18	0	0
TDYV	2	28	0	0
TEGV	2	72	60	0.228403
TFGV	2	255	2508	2.69569
TGGV	2	102	93	0.2499
THGV	2	76	575	2.07366
TIGV	2	230	1135	1.35254
TKGV	2	203	517	0.698035
TLGV	2	424	386	0.249519
TMGV	2	210	361	0.471162
TNGV	2	220	707	0.880804
TPGV	2	149	22	0.0404687
TQGV	2	48	96	0.548167
TRGV	2	228	886	1.06508
TSGV	2	316	1345	1.16659
TTGV	2	191	416	0.596956
TVGV	2	257	1204	1.28403
TWGV	2	43	511	3.25713
TYGV	2	98	1318	3.68614
VAAV	2	132	125	0.259549
VACV	2	111	75	0.185191
VADV	2	73	6	0.0225274
VAEV	2	32	2	0.0171302
VAFV	2	293	405	0.378852
VAGA	2	274	1751	1.75153
VAGC	2	83	848	2.80027
VAGE	2	70	9	0.0352393
VAGF	2	105	621	1.62101
VAGG	2	111	229	0.565451
VAGH	2	164	46	0.076877
VAGI	2	108	230	0.583696
VAGK	2	82	1	0.00334248
VAGL	2	366	1623	1.2154
VAGM	2	86	780	2.48587
VAGN	2	105	455	1.18769
VAGP	2	277	19	0.0187999
VAGQ	2	166	41	0.0676953
VAGR	2	264	5	0.00519097
VAGS	2	329	1002	0.834746
VAGT	2	272	963	0.970376
VAGW	2	55	112	0.558133
VAGY	2	108	41	0.10405
VAHV	2	29	0	0
VAIV	2	187	1	0.00146569
VAKV	2	48	0	0
VALV	2	227	48	0.0579559
VAMV	2	118	14	0.0325184
VANV	2	123	6	0.0133699
VAPV	2	63	1	0.00435053
VAQV	2	25	2	0.0219267
VARV	2	122	3	0.00673975
VASV	2	264	39	0.0404896
VATV	2	96	3	0.0085651
VAVV	2	161	3	0.00510714
VAWV	2	53	0	0
VAYV	2	69	24	0.0953333
VCAV	2	315	319	0.277564
VCCV	2	237	187	0.21626
VCDV	2	241	21	0.0238828
VCEV	2	163	13	0.0218594
VCFV	2	409	736	0.493216
VCGA	2	648	3434	1.45247
VCGC	2	243	1305	1.47193
VCGE	2	291	79	0.0744075
VCGF	2	284	1514	1.46113
VCGG	2	338	537	0.435452
VCGH	2	377	154	0.11196
VCGI	2	240	408	0.465942
VCGK	2	193	19	0.0269823
VCGL	2	787	2664	0.927774
VCGM	2	279	1655	1.62583
VCGN	2	294	921	0.858608
VCGP	2	764	66	0.0236774
VCGQ	2	402	265	0.180677
VCGR	2	683	42	0.0168543
VCGS	2	735	2028	0.756246
VCGT	2	724	1843	0.697701
VCGW	2	239	467	0.535552
VCGY	2	339	184	0.148765
VCHV	2	72	1	0.00380671
VCIV	2	252	3	0.0032629
VCKV	2	119	3	0.00690966
VCLV	2	430	130	0.0828624
VCMV	2	235	32	0.037322
VCNV	2	215	23	0.0293205
VCPV	2	169	16	0.0259487
VCQV	2	36	2	0.0152269
VCRV	2	256	16	0.0171302
VCSV	2	548	99	0.0495151
VCTV	2	267	14	0.0143714
VCVV	2	589	87	0.0404843
VCWV	2	112	18	0.0440491
VCYV	2	186	107	0.157672
VDAA	2	217	3292	4.15798
VDAC	2	83	497	1.6412
VDAE	2	71	0	0
VDAF	2	73	40	0.150183
VDAG	2	97	838	2.36785
VDAH	2	95	0	0
VDAI	2	69	39	0.154917
VDAK	2	55	1	0.00498333
VDAL	2	263	819	0.853514
VDAM	2	56	307	1.50256
VDAN	2	80	2	0.00685208
VDAP	2	242	15	0.0169886
VDAQ	2	92	0	0
VDAR	2	260	1	0.00105417
VDAS	2	228	787	0.946068
VDAT	2	230	160	0.190667
VDAW	2	63	2	0.00870106
VDAY	2	81	3	0.0101512
VDCA	2	95	1278	3.68714
VDCC	2	20	115	1.57598
VDCE	2	26	1	0.0105417
VDCF	2	28	1	0.00978869
VDCG	2	34	238	1.91858
VDCH	2	43	0	0
VDCI	2	28	5	0.0489435
VDCK	2	29	1	0.00945115
VDCL	2	113	20	0.0485103
VDCM	2	39	15	0.105417
VDCN	2	36	2	0.0152269
VDCP	2	94	6	0.0174947
VDCQ	2	60	2	0.00913611
VDCR	2	84	1	0.0032629
VDCS	2	76	67	0.241626
VDCT	2	88	51	0.158844
VDCW	2	27	1	0.0101512
VDCY	2	39	1	0.00702778
VDDA	2	156	2	0.00351389
VDDC	2	47	1	0.00583156
VDDE	2	71	0	0
VDDF	2	45	0	0
VDDG	2	73	1	0.00375457
VDDH	2	79	0	0
VDDI	2	58	2	0.00945115
VDDK	2	47	0	0
VDDL	2	193	2	0.00284024
VDDM	2	48	1	0.00571007
VDDN	2	57	0	0
VDDP	2	190	1	0.00144254
VDDQ	2	80	0	0
VDDR	2	170	3	0.00483676
VDDS	2	153	5	0.00895697
VDDT	2	196	2	0.00279677
VDDW	2	42	0	0
VDDY	2	51	0	0
VDEA	2	82	2	0.00668496
VDEC	2	29	0	0
VDEE	2	25	0	0
VDEF	2	20	0	0
VDEG	2	24	0	0
VDEH	2	56	1	0.00489435
VDEI	2	21	0	0
VDEK	2	25	0	0
VDEL	2	102	2	0.00537418
VDEM	2	28	0	0
VDEN	2	35	0	0
VDEP	2	95	1	0.00288509
VDEQ	2	50	2	0.0109633
VDER	2	87	1	0.00315038
VDES	2	108	0	0
VDET	2	83	0	0
VDEW	2	15	0	0
VDEY	2	18	0	0
VDFA	2	225	1231	1.49954
VDFC	2	73	31	0.116392
VDFE	2	75	0	0
VDFF	2	54	1	0.00507562
VDFG	2	131	1267	2.65087
VDFH	2	93	1	0.00294713
VDFI	2	66	2	0.00830556
VDFK	2	74	1	0.00370383
VDFL	2	282	8	0.00777541
VDFM	2	89	6	0.0184775
VDFN	2	100	1	0.00274083
VDFP	2	285	56	0.053855
VDFQ	2	112	2	0.00489435
VDFR	2	242	2	0.00226515
VDFS	2	253	63	0.06825
VDFT	2	256	489	0.523542
VDFW	2	51	1	0.00537418
VDFY	2	77	0	0
VDHA	2	25	2	0.0219267
VDHC	2	12	1	0.0228403
VDHF	2	15	0	0
VDHG	2	12	0	0
VDHH	2	17	0	0
VDHI	2	13	0	0
VDHL	2	46	2	0.0119167
VDHN	2	13	1	0.0210833
VDHP	2	40	1	0.00685208
VDHQ	2	14	0	0
VDHR	2	39	0	0
VDHS	2	39	8	0.0562222
VDHT	2	39	4	0.0281111
VDHY	2	13	0	0
VDIA	2	177	0	0
VDIC	2	52	1	0.00527083
VDIE	2	57	1	0.00480848
VDIF	2	81	1	0.00338374
VDIG	2	97	16	0.0452096
VDIH	2	100	0	0
VDII	2	56	1	0.00489435
VDIK	2	52	0	0
VDIL	2	215	1	0.00127481
VDIM	2	45	0	0
VDIN	2	76	0	0
VDIP	2	188	1	0.00145789
VDIQ	2	89	0	0
VDIR	2	178	0	0
VDIS	2	193	2	0.00284024
VDIT	2	158	5	0.00867352
VDIW	2	41	1	0.00668496
VDIY	2	71	0	0
VDKA	2	51	0	0
VDKC	2	20	0	0
VDKE	2	10	0	0
VDKF	2	17	0	0
VDKG	2	23	0	0
VDKH	2	27	0	0
VDKI	2	22	0	0
VDKK	2	21	0	0
VDKL	2	67	1	0.0040908
VDKM	2	16	0	0
VDKN	2	20	0	0
VDKP	2	83	0	0
VDKQ	2	26	2	0.0210833
VDKR	2	74	0	0
VDKS	2	62	0	0
VDKT	2	63	2	0.00870106
VDKW	2	13	0	0
VDKY	2	17	0	0
VDLA	2	180	573	0.872499
VDLC	2	40	31	0.212415
VDLE	2	50	0	0
VDLF	2	39	2	0.0140556
VDLG	2	82	941	3.14527
VDLH	2	83	4	0.0132088
VDLI	2	34	0	0
VDLK	2	47	1	0.00583156
VDLL	2	177	7	0.0108395
VDLM	2	48	3	0.0171302
VDLN	2	49	3	0.0167806
VDLP	2	158	96	0.166532
VDLQ	2	64	0	0
VDLR	2	168	0	0
VDLS	2	190	13	0.0187531
VDLT	2	161	657	1.11846
VDLW	2	40	0	0
VDLY	2	53	1	0.00517138
VDMA	2	75	328	1.19866
VDMC	2	25	7	0.0767433
VDME	2	32	0	0
VDMF	2	33	0	0
VDMG	2	35	139	1.0885
VDMH	2	49	0	0
VDMI	2	20	0	0
VDMK	2	23	0	0
VDML	2	96	4	0.0114201
VDMM	2	26	1	0.0105417
VDMN	2	34	3	0.0241838
VDMP	2	83	6	0.0198133
VDMQ	2	45	0	0
VDMR	2	98	0	0
VDMS	2	85	37	0.119307
VDMT	2	63	38	0.16532
VDMW	2	20	0	0
VDMY	2	26	0	0
VDNA	2	112	106	0.2594
VDNC	2	38	2	0.0144254
VDNE	2	58	0	0
VDNF	2	48	0	0
VDNG	2	70	17	0.0665631
VDNH	2	38	0	0
VDNI	2	48	1	0.00571007
VDNK	2	49	0	0
VDNL	2	153	2	0.00358279
VDNM	2	39	0	0
VDNN	2	52	0	0
VDNP	2	150	1	0.00182722
VDNQ	2	71	0	0
VDNR	2	145	0	0
VDNS	2	172	5	0.00796754
VDNT	2	134	4	0.00818159
VDNW	2	35	0	0
VDNY	2	46	1	0.00595833
VDPA	2	83	3	0.00990663
VDPC	2	30	2	0.0182722
VDPE	2	22	0	0
VDPF	2	44	0	0
VDPG	2	52	2	0.0105417
VDPH	2	41	0	0
VDPI	2	29	0	0
VDPK	2	23	0	0
VDPL	2	120	0	0
VDPM	2	27	0	0
VDPN	2	32	1	0.0085651
VDPP	2	112	1	0.00244717
VDPQ	2	37	0	0
VDPR	2	96	2	0.00571007
VDPS	2	89	1	0.00307959
VDPT	2	73	0	0
VDPW	2	21	3	0.0391548
VDPY	2	40	0	0
VDQA	2	19	1	0.0144254
VDQH	2	10	0	0
VDQI	2	12	0	0
VDQL	2	35	0	0
VDQP	2	25	0	0
VDQQ	2	13	0	0
VDQR	2	26	3	0.031625
VDQS	2	40	0	0
VDQT	2	18	2	0.0304537
VDQY	2	10	1	0.0274083
VDRA	2	157	4	0.00698301
VDRC	2	53	1	0.00517138
VDRE	2	53	1	0.00517138
VDRF	2	57	0	0
VDRG	2	50	3	0.016445
VDRH	2	97	1	0.0028256
VDRI	2	47	1	0.00583156
VDRK	2	45	0	0
VDRL	2	200	2	0.00274083
VDRM	2	48	0	0
VDRN	2	64	0	0
VDRP	2	149	1	0.00183949
VDRQ	2	84	1	0.0032629
VDRR	2	169	1	0.00162179
VDRS	2	166	0	0
VDRT	2	151	1	0.00181512
VDRW	2	48	0	0
VDRY	2	50	1	0.00548167
VDSA	2	253	1193	1.29242
VDSC	2	66	22	0.0913611
VDSE	2	115	1	0.00238333
VDSF	2	104	0	0
VDSG	2	131	31	0.0648594
VDSH	2	125	1	0.00219267
VDSI	2	95	3	0.00865526
VDSK	2	94	0	0
VDSL	2	357	20	0.0153548
VDSM	2	101	3	0.00814109
VDSN	2	110	3	0.007475
VDSP	2	313	0	0
VDSQ	2	117	2	0.00468519
VDSR	2	278	2	0.00197182
VDSS	2	345	68	0.0540222
VDST	2	279	20	0.0196476
VDSW	2	74	0	0
VDSY	2	106	0	0
VDTA	2	147	17	0.0316967
VDTC	2	45	1	0.00609074
VDTE	2	70	1	0.00391548
VDTF	2	50	1	0.00548167
VDTG	2	87	4	0.0126015
VDTH	2	73	0	0
VDTI	2	69	0	0
VDTK	2	55	1	0.00498333
VDTL	2	211	2	0.00259795
VDTM	2	62	0	0
VDTN	2	62	0	0
VDTP	2	208	0	0
VDTQ	2	75	0	0
VDTR	2	175	1	0.00156619
VDTS	2	206	2	0.002661
VDTT	2	173	2	0.00316859
VDTW	2	46	0	0
VDTY	2	66	1	0.00415278
VDVA	2	382	40	0.0286998
VDVC	2	103	9	0.023949
VDVE	2	133	1	0.00206078
VDVF	2	113	0	0
VDVG	2	200	217	0.29738
VDVH	2	211	0	0
VDVI	2	106	2	0.00517138
VDVK	2	100	0	0
VDVL	2	456	9	0.00540954
VDVM	2	114	2	0.00480848
VDVN	2	151	1	0.00181512
VDVP	2	455	4	0.00240952
VDVQ	2	174	0	0
VDVR	2	376	3	0.00218684
VDVS	2	393	7	0.00488189
VDVT	2	379	86	0.0621931
VDVW	2	89	0	0
VDVY	2	148	4	0.00740766
VDWA	2	40	4	0.0274083
VDWF	2	12	0	0
VDWG	2	24	2	0.0228403
VDWH	2	29	0	0
VDWI	2	18	0	0
VDWL	2	57	0	0
VDWM	2	23	0	0
VDWN	2	23	0	0
VDWP	2	58	0	0
VDWQ	2	25	0	0
VDWR	2	70	0	0
VDWS	2	60	0	0
VDWT	2	51	2	0.0107484
VDWW	2	15	0	0
VDWY	2	17	0	0
VDYA	2	73	71	0.266574
VDYC	2	20	3	0.0411125
VDYE	2	24	0	0
VDYF	2	26	1	0.0105417
VDYG	2	46	176	1.04867
VDYH	2	41	0	0
VDYI	2	38	0	0
VDYK	2	25	0	0
VDYL	2	102	0	0
VDYM	2	30	0	0
VDYN	2	23	3	0.03575
VDYP	2	87	28	0.0882107
VDYQ	2	38	1	0.00721272
VDYR	2	88	0	0
VDYS	2	97	10	0.028256
VDYT	2	84	27	0.0880982
VDYW	2	22	0	0
VDYY	2	36	0	0
VEAV	2	183	49	0.0733884
VECV	2	99	12	0.0332222
VEDV	2	86	1	0.00318702
VEEV	2	29	1	0.00945115
VEFV	2	183	64	0.0958543
VEGA	2	358	599	0.458592
VEGC	2	90	225	0.685208
VEGE	2	102	6	0.0161225
VEGF	2	122	271	0.608824
VEGG	2	124	59	0.130411
VEGH	2	189	15	0.0217526
VEGI	2	142	61	0.11774
VEGK	2	83	1	0.00330221
VEGL	2	482	495	0.281476
VEGM	2	93	362	1.06686
VEGN	2	158	62	0.107552
VEGP	2	397	6	0.00414232
VEGQ	2	173	21	0.0332702
VEGR	2	345	4	0.00317778
VEGS	2	457	293	0.175725
VEGT	2	358	206	0.157713
VEGW	2	81	56	0.18949
VEGY	2	122	5	0.0112329
VEHV	2	23	0	0
VEIV	2	174	2	0.00315038
VEKV	2	42	0	0
VELV	2	122	3	0.00673975
VEMV	2	84	3	0.00978869
VENV	2	127	3	0.00647441
VEPV	2	69	0	0
VEQV	2	22	1	0.0124583
VERV	2	99	0	0
VESV	2	248	13	0.0143673
VETV	2	178	1	0.00153979
VEVV	2	211	8	0.0103918
VEWV	2	57	0	0
VEYV	2	87	9	0.0283534
VFAV	2	1241	1523	0.336365
VFCV	2	533	166	0.0853618
VFDV	2	922	37	0.010999
VFEV	2	444	22	0.0135807
VFFV	2	866	186	0.0588678
VFGA	2	3117	19425	1.70807
VFGC	2	929	12553	3.70352
VFGD	2	15	38	0.694344
VFGE	2	978	602	0.16871
VFGF	2	935	9853	2.88828
VFGG	2	1424	4258	0.819555
VFGH	2	1633	1495	0.250921
VFGI	2	1064	6010	1.54816
VFGK	2	846	62	0.0200865
VFGL	2	3864	37561	2.6643
VFGM	2	1031	15173	4.03362
VFGN	2	1119	12633	3.09428
VFGP	2	3288	290	0.024174
VFGQ	2	1538	2531	0.451044
VFGR	2	2966	100	0.00924084
VFGS	2	3305	9602	0.796293
VFGT	2	3152	11209	0.974683
VFGW	2	691	2450	0.971786
VFGY	2	1190	653	0.1504
VFHV	2	236	13	0.0150978
VFIV	2	995	10	0.00275461
VFKV	2	366	5	0.00374431
VFLV	2	1177	56	0.0130405
VFMV	2	680	38	0.0153164
VFNV	2	881	40	0.0124442
VFPV	2	562	11	0.00536462
VFQV	2	113	4	0.00970206
VFRV	2	831	13	0.00428771
VFSV	2	1796	230	0.0350998
VFTV	2	1106	12	0.00297378
VFVV	2	1903	60	0.00864162
VFWV	2	276	8	0.00794444
VFYV	2	640	25	0.0107064
VGAV	2	213	110	0.141545
VGCV	2	99	74	0.20487
VGDV	2	120	37	0.084509
VGEV	2	62	153	0.676367
VGFV	2	405	55	0.0372212
VGGA	2	342	206	0.165091
VGGC	2	96	264	0.753729
VGGE	2	105	1	0.00261032
VGGF	2	103	293	0.779674
VGGG	2	120	33	0.0753729
VGGH	2	179	13	0.0199055
VGGI	2	119	68	0.156619
VGGK	2	87	0	0
VGGL	2	398	418	0.287856
VGGM	2	97	244	0.689447
VGGN	2	132	72	0.1495
VGGP	2	325	3	0.00253
VGGQ	2	147	10	0.0186451
VGGR	2	332	2	0.0016511
VGGS	2	330	130	0.107972
VGGT	2	316	182	0.157858
VGGW	2	85	27	0.0870618
VGGY	2	115	1	0.00238333
VGHV	2	40	10	0.0685208
VGIV	2	266	55	0.0566714
VGKV	2	49	13	0.072716
VGLV	2	314	21	0.0183304
VGMV	2	153	22	0.0394107
VGNV	2	178	72	0.110865
VGPV	2	132	19	0.0394514
VGQV	2	39	76	0.534111
VGRV	2	189	51	0.073959
VGSV	2	325	558	0.47058
VGTV	2	177	138	0.213692
VGVV	2	316	95	0.0823985
VGWV	2	96	2	0.00571007
VGYV	2	126	10	0.0217526
VHAV	2	237	396	0.457962
VHCV	2	101	48	0.130257
VHDV	2	162	13	0.0219943
VHEV	2	86	12	0.0382442
VHFV	2	222	329	0.406187
VHGA	2	445	4528	2.78887
VHGC	2	174	2005	3.15826
VHGE	2	133	92	0.189591
VHGF	2	161	1813	3.08642
VHGG	2	184	1052	1.56704
VHGH	2	260	271	0.285679
VHGI	2	190	864	1.24636
VHGK	2	160	9	0.0154172
VHGL	2	591	5266	2.44217
VHGM	2	131	2282	4.77449
VHGN	2	216	1526	1.93635
VHGP	2	468	31	0.0181551
VHGQ	2	226	352	0.426891
VHGR	2	515	16	0.00851521
VHGS	2	589	2489	1.15822
VHGT	2	471	2168	1.2616
VHGW	2	123	605	1.34813
VHGY	2	199	188	0.258933
VHHV	2	37	4	0.0296306
VHIV	2	175	2	0.00313238
VHKV	2	54	1	0.00507562
VHLV	2	198	23	0.031838
VHMV	2	124	8	0.0176828
VHNV	2	149	6	0.0110369
VHPV	2	94	0	0
VHQV	2	19	0	0
VHRV	2	138	1	0.00198611
VHSV	2	313	77	0.0674263
VHTV	2	178	2	0.00307959
VHVV	2	377	23	0.0167213
VHWV	2	50	2	0.0109633
VHYV	2	86	21	0.0669273
VIAV	2	593	746	0.3448
VICV	2	275	225	0.22425
VIDV	2	359	14	0.0106885
VIEV	2	233	6	0.00705794
VIFV	2	583	575	0.270322
VIGA	2	1734	12209	1.92981
VIGC	2	504	3593	1.95393
VIGE	2	429	136	0.0868889
VIGF	2	522	1768	0.928313
VIGG	2	624	1413	0.620641
VIGH	2	896	191	0.0584262
VIGI	2	562	1122	0.547191
VIGK	2	435	6	0.00378046
VIGL	2	2255	6252	0.759898
VIGM	2	472	1597	0.927354
VIGN	2	598	2395	1.09771
VIGP	2	1720	67	0.0106765
VIGQ	2	845	485	0.157314
VIGR	2	1660	32	0.00528353
VIGS	2	1749	5975	0.936334
VIGT	2	1532	4870	0.87127
VIGW	2	308	227	0.202003
VIGY	2	511	59	0.0316456
VIHV	2	92	1	0.00297917
VIIV	2	410	6	0.00401098
VIKV	2	134	1	0.0020454
VILV	2	452	49	0.0297126
VIMV	2	292	30	0.0281592
VINV	2	322	11	0.0093631
VIPV	2	216	2	0.00253781
VIQV	2	37	3	0.022223
VIRV	2	342	4	0.00320565
VISV	2	867	150	0.0474193
VITV	2	421	3	0.00195309
VIVV	2	831	38	0.0125333
VIWV	2	151	2	0.00363024
VIYV	2	278	37	0.0364787
VKAV	2	669	475	0.194603
VKCV	2	427	157	0.100775
VKDV	2	411	14	0.00933617
VKEV	2	220	5	0.00622917
VKFV	2	424	173	0.111831
VKGA	2	1814	11168	1.68741
VKGC	2	513	3479	1.85874
VKGD	2	10	2	0.0548167
VKGE	2	595	54	0.0248748
VKGF	2	613	2949	1.31855
VKGG	2	734	1592	0.59447
VKGH	2	1140	145	0.0348615
VKGI	2	686	798	0.318832
VKGK	2	502	21	0.0114656
VKGL	2	2687	6888	0.7026
VKGM	2	573	3731	1.78465
VKGN	2	751	945	0.344885
VKGP	2	1705	71	0.0114134
VKGQ	2	951	284	0.0818503
VKGR	2	1961	24	0.00335441
VKGS	2	2334	7206	0.846206
VKGT	2	1742	4348	0.684107
VKGW	2	393	533	0.371721
VKGY	2	666	134	0.0551459
VKHV	2	198	6	0.00830556
VKIV	2	469	2	0.0011688
VKKV	2	153	1	0.00179139
VKLV	2	503	57	0.0310591
VKMV	2	382	17	0.0121974
VKNV	2	392	25	0.0174798
VKPV	2	329	5	0.0041654
VKQV	2	114	2	0.00480848
VKRV	2	644	5	0.00212798
VKSV	2	937	78	0.0228159
VKTV	2	589	7	0.00325736
VKVV	2	753	13	0.00473185
VKWV	2	241	0	0
VKYV	2	391	17	0.0119167
VLAV	2	1890	554	0.0803398
VLCV	2	1187	209	0.048259
VLDV	2	1203	17	0.00387316
VLEV	2	581	9	0.0042457
VLFV	2	1132	221	0.0535092
VLGA	2	4204	10832	0.706201
VLGC	2	1333	4090	0.840961
VLGD	2	22	4	0.0498333
VLGE	2	1377	57	0.0113455
VLGF	2	1482	2436	0.450518
VLGG	2	1737	904	0.142643
VLGH	2	2275	164	0.0197581
VLGI	2	1756	1225	0.191203
VLGK	2	1375	19	0.00378733
VLGL	2	5389	6694	0.340455
VLGM	2	1393	3582	0.704786
VLGN	2	1757	1436	0.224009
VLGP	2	4270	93	0.0059695
VLGQ	2	2141	216	0.0276516
VLGR	2	4085	45	0.00301928
VLGS	2	4815	4118	0.234408
VLGT	2	4379	4852	0.303689
VLGW	2	927	175	0.0517417
VLGY	2	1674	43	0.00704037
VLHV	2	400	6	0.00411125
VLIV	2	1092	10	0.00250992
VLKV	2	515	2	0.0010644
VLLV	2	2137	106	0.0135951
VLMV	2	1314	32	0.00667478
VLNV	2	1146	16	0.00382664
VLPV	2	756	6	0.00217526
VLQV	2	240	1	0.00114201
VLRV	2	1409	11	0.00213976
VLSV	2	2952	124	0.011513
VLTV	2	1459	8	0.00150286
VLVV	2	2289	39	0.00466983
VLWV	2	808	9	0.00305291
VLYV	2	1129	30	0.00728299
VMAV	2	881	334	0.103909
VMCV	2	455	75	0.0451786
VMDV	2	703	24	0.00935704
VMEV	2	308	7	0.00622917
VMFV	2	564	74	0.0359613
VMGA	2	1702	5837	0.939967
VMGC	2	527	2178	1.13274
VMGD	2	12	5	0.114201
VMGE	2	599	52	0.0237935
VMGF	2	619	2046	0.905936
VMGG	2	705	551	0.214213
VMGH	2	1008	101	0.0274627
VMGI	2	656	696	0.290796
VMGK	2	463	11	0.0065117
VMGL	2	2187	4779	0.598923
VMGM	2	490	3149	1.7614
VMGN	2	716	945	0.361744
VMGP	2	1817	61	0.00920148
VMGQ	2	892	166	0.0510065
VMGR	2	1819	29	0.00436966
VMGS	2	2043	2387	0.320233
VMGT	2	1733	2256	0.356799
VMGW	2	354	271	0.209821
VMGY	2	696	65	0.0255969
VMHV	2	238	5	0.00575805
VMIV	2	704	6	0.00233594
VMKV	2	245	1	0.00111871
VMLV	2	1091	48	0.0120587
VMMV	2	548	11	0.00550167
VMNV	2	713	34	0.0130699
VMPV	2	369	1	0.000742773
VMQV	2	113	4	0.00970206
VMRV	2	726	13	0.00490783
VMSV	2	1337	92	0.0188599
VMTV	2	779	7	0.00246288
VMVV	2	1165	18	0.00423476
VMWV	2	328	6	0.00501372
VMYV	2	608	24	0.0108191
VNAV	2	561	550	0.268709
VNCV	2	290	171	0.161615
VNDV	2	556	14	0.00690138
VNEV	2	273	5	0.00501984
VNFV	2	463	508	0.300722
VNGA	2	1654	16282	2.69808
VNGC	2	495	5118	2.83386
VNGD	2	17	2	0.0322451
VNGE	2	538	95	0.0483976
VNGF	2	576	3737	1.77821
VNGG	2	770	2308	0.821538
VNGH	2	913	473	0.141995
VNGI	2	678	1082	0.437401
VNGK	2	505	11	0.00597013
VNGL	2	2202	7060	0.878759
VNGM	2	518	3243	1.71593
VNGN	2	655	1536	0.642736
VNGP	2	1586	67	0.0115786
VNGQ	2	810	476	0.161066
VNGR	2	1759	31	0.00483035
VNGS	2	2053	8335	1.11275
VNGT	2	1684	5695	0.926903
VNGW	2	371	1175	0.868054
VNGY	2	652	144	0.0605337
VNHV	2	139	4	0.00788729
VNIV	2	410	2	0.00133699
VNKV	2	191	2	0.00286998
VNLV	2	417	60	0.0394365
VNMV	2	285	27	0.0259658
VNNV	2	479	16	0.00915518
VNPV	2	270	3	0.00304537
VNQV	2	72	0	0
VNRV	2	470	3	0.00174947
VNSV	2	857	89	0.0284637
VNTV	2	534	3	0.00153979
VNVV	2	914	38	0.0113951
VNWV	2	112	6	0.014683
VNYV	2	276	42	0.0417083
VPAV	2	273	9	0.00903571
VPCV	2	177	24	0.0371638
VPDV	2	152	0	0
VPEV	2	76	0	0
VPFV	2	424	24	0.0155142
VPGA	2	533	1554	0.79911
VPGC	2	154	962	1.71213
VPGE	2	173	2	0.00316859
VPGF	2	193	22	0.0312427
VPGG	2	190	42	0.0605868
VPGH	2	331	32	0.0264975
VPGI	2	244	71	0.0797538
VPGK	2	170	1	0.00161225
VPGL	2	786	285	0.0993814
VPGM	2	179	144	0.220492
VPGN	2	222	212	0.261737
VPGP	2	601	5	0.00228023
VPGQ	2	300	11	0.0100497
VPGR	2	529	9	0.00466304
VPGS	2	565	183	0.0887739
VPGT	2	628	275	0.120021
VPGW	2	128	2	0.00428255
VPGY	2	224	0	0
VPHV	2	48	1	0.00571007
VPIV	2	247	3	0.00332895
VPKV	2	42	0	0
VPLV	2	275	8	0.00797333
VPMV	2	158	1	0.0017347
VPNV	2	100	0	0
VPPV	2	78	0	0
VPQV	2	17	0	0
VPRV	2	178	2	0.00307959
VPSV	2	453	8	0.00484032
VPTV	2	179	0	0
VPVV	2	474	6	0.00346941
VPWV	2	111	1	0.00246922
VPYV	2	135	4	0.00812099
VQAV	2	165	65	0.107972
VQCV	2	131	34	0.0711361
VQDV	2	111	7	0.0172845
VQEV	2	51	1	0.00537418
VQFV	2	172	49	0.0780819
VQGA	2	411	1416	0.944287
VQGC	2	138	526	1.04469
VQGE	2	138	15	0.0297917
VQGF	2	141	587	1.14104
VQGG	2	161	218	0.371119
VQGH	2	200	38	0.0520758
VQGI	2	149	109	0.200504
VQGK	2	142	3	0.00579049
VQGL	2	541	1173	0.594269
VQGM	2	129	770	1.636
VQGN	2	180	143	0.217744
VQGP	2	399	16	0.0109908
VQGQ	2	171	36	0.0577018
VQGR	2	408	5	0.00335886
VQGS	2	467	767	0.450154
VQGT	2	424	625	0.404014
VQGW	2	97	145	0.409712
VQGY	2	162	35	0.0592155
VQHV	2	40	1	0.00685208
VQIV	2	140	0	0
VQKV	2	45	0	0
VQLV	2	158	11	0.0190818
VQMV	2	113	6	0.0145531
VQNV	2	109	4	0.0100581
VQPV	2	71	2	0.00772066
VQQV	2	22	1	0.0124583
VQRV	2	137	3	0.00600182
VQSV	2	261	22	0.0231028
VQTV	2	117	2	0.00468519
VQVV	2	237	3	0.00346941
VQWV	2	65	1	0.00421667
VQYV	2	115	2	0.00476667
VRAV	2	823	908	0.302391
VRCV	2	562	342	0.166791
VRDV	2	494	17	0.00943202
VREV	2	241	12	0.0136473
VRFV	2	876	607	0.189918
VRGA	2	1576	12587	2.18901
VRGC	2	493	4082	2.26939
VRGE	2	493	127	0.0706056
VRGF	2	513	3575	1.91003
VRGG	2	605	1899	0.860305
VRGH	2	834	206	0.0676992
VRGI	2	562	927	0.452091
VRGK	2	474	16	0.00925176
VRGL	2	2106	7354	0.957079
VRGM	2	444	3845	2.37354
VRGN	2	620	1279	0.565407
VRGP	2	1601	74	0.0126684
VRGQ	2	745	286	0.105219
VRGR	2	1666	23	0.00378386
VRGS	2	1795	7750	1.18337
VRGT	2	1575	5405	0.940584
VRGW	2	333	696	0.572859
VRGY	2	546	196	0.0983889
VRHV	2	146	4	0.00750913
VRIV	2	590	6	0.00278729
VRKV	2	159	5	0.00861897
VRLV	2	842	127	0.0413404
VRMV	2	505	28	0.0151967
VRNV	2	572	33	0.0158125
VRPV	2	378	4	0.00290035
VRQV	2	88	3	0.00934375
VRRV	2	446	4	0.00245815
VRSV	2	957	112	0.0320766
VRTV	2	564	9	0.00437367
VRVV	2	1096	30	0.00750228
VRWV	2	246	6	0.00668496
VRYV	2	413	46	0.0305274
VSAV	2	1071	1087	0.278178
VSCV	2	676	384	0.155692
VSDV	2	744	24	0.0088414
VSEV	2	298	10	0.00919743
VSFV	2	1236	1860	0.412456
VSGA	2	2174	16556	2.08727
VSGC	2	690	6974	2.77023
VSGD	2	11	4	0.0996667
VSGE	2	643	157	0.0669224
VSGF	2	718	5068	1.93462
VSGG	2	894	1984	0.608257
VSGH	2	1216	393	0.0885812
VSGI	2	808	1723	0.584462
VSGK	2	634	29	0.0125369
VSGL	2	2917	13207	1.24094
VSGM	2	702	6356	2.48159
VSGN	2	908	3604	1.08788
VSGP	2	2239	113	0.0138327
VSGQ	2	1097	510	0.127423
VSGR	2	2346	42	0.00490686
VSGS	2	2590	9385	0.993155
VSGT	2	2384	8367	0.961936
VSGW	2	533	1364	0.701407
VSGY	2	808	566	0.191994
VSHV	2	254	4	0.00431627
VSIV	2	900	14	0.00426352
VSKV	2	262	4	0.00418448
VSLV	2	1321	225	0.0466834
VSMV	2	598	55	0.0252083
VSNV	2	822	47	0.0156714
VSPV	2	557	10	0.00492071
VSQV	2	124	3	0.00663105
VSRV	2	742	16	0.00591015
VSSV	2	1825	224	0.0336409
VSTV	2	905	31	0.00938849
VSVV	2	1416	47	0.0090974
VSWV	2	322	4	0.00340476
VSYV	2	647	173	0.0732866
VTAV	2	494	141	0.0782303
VTCV	2	339	71	0.0574039
VTDV	2	310	15	0.0132621
VTEV	2	128	3	0.00642383
VTFV	2	689	204	0.0811509
VTGA	2	1035	2404	0.636615
VTGC	2	285	1328	1.27713
VTGE	2	280	27	0.0264295
VTGF	2	325	1242	1.04742
VTGG	2	367	236	0.17625
VTGH	2	493	99	0.055039
VTGI	2	378	386	0.279884
VTGK	2	261	8	0.00840102
VTGL	2	1389	3128	0.61723
VTGM	2	274	1045	1.04532
VTGN	2	364	756	0.56925
VTGP	2	1039	28	0.00738627
VTGQ	2	430	150	0.0956105
VTGR	2	1002	14	0.00382951
VTGS	2	1098	1490	0.371935
VTGT	2	898	1566	0.477967
VTGW	2	215	397	0.506098
VTGY	2	337	85	0.0691308
VTHV	2	128	3	0.00642383
VTIV	2	523	7	0.00366842
VTKV	2	140	3	0.00587321
VTLV	2	557	21	0.0103335
VTMV	2	314	7	0.00611014
VTNV	2	475	11	0.00634719
VTPV	2	203	1	0.00135016
VTQV	2	49	0	0
VTRV	2	352	4	0.00311458
VTSV	2	899	73	0.0222559
VTTV	2	437	4	0.00250877
VTVV	2	698	15	0.00589004
VTWV	2	173	2	0.00316859
VTYV	2	317	18	0.0155631
VVAV	2	317	407	0.351899
VVCV	2	202	114	0.154681
VVDV	2	203	3	0.00405049
VVEV	2	83	4	0.0132088
VVFV	2	489	555	0.311076
VVGA	2	518	3329	1.76144
VVGC	2	144	1036	1.97188
VVGE	2	139	41	0.0808447
VVGF	2	135	709	1.43945
VVGG	2	184	400	0.595833
VVGH	2	300	75	0.0685208
VVGI	2	188	407	0.593361
VVGK	2	157	5	0.00872877
VVGL	2	662	2348	0.972126
VVGM	2	188	897	1.30773
VVGN	2	222	907	1.11979
VVGP	2	561	21	0.0102598
VVGQ	2	286	243	0.232875
VVGR	2	481	9	0.00512838
VVGS	2	463	1607	0.9513
VVGT	2	530	1782	0.921541
VVGW	2	105	117	0.305407
VVGY	2	192	43	0.0613832
VVHV	2	65	1	0.00421667
VVIV	2	471	5	0.00290959
VVKV	2	113	0	0
VVLV	2	462	57	0.0338155
VVMV	2	332	21	0.0173366
VVNV	2	341	10	0.00803763
VVPV	2	153	1	0.00179139
VVQV	2	25	2	0.0219267
VVRV	2	244	4	0.00449317
VVSV	2	591	102	0.0473037
VVTV	2	346	5	0.00396074
VVVV	2	457	22	0.0131944
VVWV	2	137	1	0.00200061
VVYV	2	199	39	0.0537148
VWAV	2	426	393	0.252852
VWCV	2	330	159	0.132058
VWDV	2	253	13	0.0140833
VWEV	2	90	7	0.0213176
VWFV	2	781	1282	0.449904
VWGA	2	664	4878	2.01352
VWGC	2	165	2552	4.23916
VWGE	2	210	162	0.211436
VWGF	2	214	4209	5.39073
VWGG	2	240	914	1.0438
VWGH	2	278	555	0.547181
VWGI	2	251	1764	1.92623
VWGK	2	171	48	0.0769357
VWGL	2	838	11188	3.65924
VWGM	2	174	3176	5.00281
VWGN	2	271	2397	2.42427
VWGP	2	641	74	0.0316414
VWGQ	2	320	737	0.631248
[truncated: 147,362 more rows]
